# Supplementary material for: Adjuvants and Vaccines Used in Allergen-Specific Immunotherapy Induce Neutrophil Extracellular Traps
Source: Vaccines (Basel). 2021 Apr 1;9(4):321. doi: 10.3390/vaccines9040321 (PMC8066953; doi:10.3390/vaccines9040321)
Supplement: Supplementary file 1 [file vaccines-09-00321-s001.zip]

Archive with 11 entries (11 files):
- Neuer Ordner/Supplement video 1.avi
- Neuer Ordner/Supplement video 10.avi
- Neuer Ordner/Supplement video 2.avi
- Neuer Ordner/supplement video 3.avi
- Neuer Ordner/Supplement video 4.avi
- Neuer Ordner/Supplement video 5.avi
- Neuer Ordner/Supplement video 6.avi
- Neuer Ordner/Supplement video 7.avi
- Neuer Ordner/Supplement video 8.avi
- Neuer Ordner/Supplement video 9.avi
- Neuer Ordner/Supplementary material_0403.docx
